# Supplementary material for: Physical Activity Interventions and Their Effects on Cognitive Function in People with Dementia: A Systematic Review and Meta-Analysis
Source: Int J Environ Res Public Health. 2021 Aug 19;18(16):8753. doi: 10.3390/ijerph18168753 (PMC8394441; doi:10.3390/ijerph18168753)
Supplement: Supplementary file 1 [file ijerph-18-08753-s001.zip]

Archive with 3 entries (3 files):
- Additional file 1_ search strategy.pdf
- Additional file 2_ methodological quality.pdf
- Additional file 3 _Measurement tools.pdf
